# Supplementary material for: Pigment Production by Pseudofusicoccum sp.: Extract Production, Cytotoxicity Activity, and Diketopiperazines Identified
Source: Microorganisms. 2025 Jan 26;13(2):277. doi: 10.3390/microorganisms13020277 (PMC11857561; doi:10.3390/microorganisms13020277)
Supplement: Supplementary file 1 [file microorganisms-13-00277-s001.zip]

Archive with 1 entries (1 files):
- microorganisms-3304890-supplementary.pdf
